# Supplementary material for: Using Off-the-Shelf Graphic Design Software for Validating the Operation of an Image Processing System
Source: Sensors (Basel). 2021 Jul 28;21(15):5104. doi: 10.3390/s21155104 (PMC8347455; doi:10.3390/s21155104)
Supplement: Supplementary file 1 [file sensors-21-05104-s001.zip]

Archive with 1 entries (1 files):
- sensors-1227024.ppsx
